# Supplementary material for: Molecular Mechanism Analysis of the Activation of Human Olfactory Receptor OR9Q2 by 4-Methylphenol
Source: Foods. 2025 Oct 31;14(21):3738. doi: 10.3390/foods14213738 (PMC12609840; doi:10.3390/foods14213738)
Supplement: Supplementary file 1 [file foods-14-03738-s001.zip]

Archive with 2 entries (2 files):
- Supplementary Material 1-File S1.pdf
- Supplementary Material 2-Figure S1, 2, 3.pdf
